# Supplementary material for: The Single-Nucleotide Resolution Transcriptome of Pseudomonas aeruginosa Grown in Body Temperature
Source: PLoS Pathog. 2012 Sep 27;8(9):e1002945. doi: 10.1371/journal.ppat.1002945 (PMC3460626; doi:10.1371/journal.ppat.1002945)
Supplement: Table S2 — Genes with altered mRNA levels when P. aeruginosa PA14 is grown at 37°C compared to 28°C. (XLSX) [file ppat.1002945.s006.xlsx]

## Sheet: Sheet1
Gene					Upregulataion		Normalized RPKM				Replicate 1		Replicate 2
Locus	From	To	Product	Protein ID	Condition	Fold-change	replicate 1 28°C	replicate 1 37°C	replicate 2 28°C	replicate 2 37°C	Chi-square test	Bonferroni correction	Chi-square test	Bonferroni correction	Antisense transcription in locus?
PA14_00480	40610	40837	hypothetical protein	YP_788195.1	37C	1.49008	2775.4	3979.6	1257.9	2030.35	1.3296e-48	7.82734e-45	2.32486e-41	1.36865e-37	No
PA14_00560	57148	58476	exoenzyme T	YP_788201.1	37C	2.67377	33.1	131.6	66.159	133.795	1.65169e-14	9.72352e-11	1.72559e-06	0.0101586	No
PA14_00620	61430	63091	hypothetical protein	YP_788206.1	28C	2.81702	154.9	39.9	193.656	83.8319	1.71147e-16	1.00754e-12	4.31381e-11	2.53954e-07	No
PA14_00630	63701	63841	hypothetical protein	YP_788207.1	28C	4.42008	2399.4	400.9	564.809	269.724	0	0	1.70375e-24	1.003e-20	No
PA14_01560	143458	143799	hypothetical protein	YP_788286.1	28C	1.87421	291.7	164.6	370.732	188.846	2.65957e-09	1.56569e-05	1.48307e-14	8.73086e-11	No
PA14_01580	143881	145308	gamma-aminobutyrate permease	YP_788287.1	28C	1.61543	174.8	99.3	425.682	272.417	5.07298e-06	0.0298646	6.6012e-09	3.88613e-05	No
PA14_02010	183147	183299	hypothetical protein	YP_788319.1	28C	4.76319	498	130.1	1400.1	268.393	8.98176e-49	5.28756e-45	5.9431e-169	3.4987e-165	No
PA14_02220	198460	200499	putative chemotaxis transducer	YP_788334.1	37C	1.71635	148.1	270.8	177.983	288.871	2.05242e-09	1.20826e-05	2.86522e-07	0.00168675	No
PA14_02760	245632	246483	putative CoA transferase, subunit A	YP_788377.1	28C	12.7643	521.8	15.1	424.441	59.0317	5.1128e-106	3.0099e-102	5.1151e-62	3.01126e-58	No
PA14_02770	246480	247262	putative CoA transferase, subunit B	YP_788378.1	28C	11.2187	393.6	15.7	343.61	50.0127	7.50376e-78	4.41746e-74	1.50243e-49	8.84478e-46	No
PA14_02790	247259	248464	beta-ketoadipyl CoA thiolase	YP_788379.1	28C	9.28761	419.9	22.2	228.053	47.5654	8.23848e-80	4.84999e-76	1.57407e-27	9.26654e-24	No
PA14_02810	248614	249912	dicarboxylic acid transporter PcaT	YP_788380.1	28C	3.13139	161.1	30.1	206.449	87.2757	2.66057e-21	1.56628e-17	3.56145e-12	2.09662e-08	No
PA14_02840	251329	252120	beta-ketoadipate enol-lactone hydrolase	YP_788382.1	28C	2.54222	163.1	48.7	173.09	83.5427	3.66471e-15	2.15741e-11	2.27349e-08	0.00013384	No
PA14_02850	252131	252532	gamma-carboxymuconolactone decarboxylase	YP_788383.1	28C	2.4958	257.1	66.7	194.756	114.347	3.56912e-26	2.10114e-22	4.7951e-06	0.0282287	No
PA14_03350	305950	306903	hypothetical protein	YP_788427.1	37C	1.77704	267.8	523.9	348.538	571.358	8.8223e-20	5.19369e-16	2.03336e-13	1.19704e-09	No
PA14_03360	306896	307666	hypothetical protein	YP_788428.1	37C	1.96464	171.3	404	264.338	451.874	2.96817e-22	1.74736e-18	2.42587e-12	1.42811e-08	Yes
PA14_03430	313663	315114	succinate-semialdehyde dehydrogenase I	YP_788434.1	37C	1.43165	411.3	567	477.174	704.98	6.52588e-07	0.00384179	3.45706e-11	2.03517e-07	No
PA14_03450	315359	316639	4-aminobutyrate aminotransferase	YP_788435.1	37C	1.75791	807.6	1498.8	721.673	1189.52	5.74594e-47	3.38264e-43	9.99057e-27	5.88145e-23	No
PA14_03900	351076	352446	putative aminotransferase	YP_788468.1	37C	1.45672	556.7	792	631.154	938.372	1.46737e-10	8.63841e-07	8.8583e-15	5.21488e-11	No
PA14_04010	361977	362480	hypothetical protein	YP_788476.1	28C	2.24672	1084.9	295.4	669.085	485.288	3.402e-100	2.00273e-96	6.31673e-08	0.000371866	No
PA14_04760	421371	421850	phosphopantetheine adenylyltransferase	YP_788535.1	28C	1.53484	340.1	208.7	400.472	273.806	2.01967e-08	0.000118898	1.07181e-06	0.00630973	No
PA14_04930	435419	436273	RNA polymerase factor sigma-32	YP_788549.1	37C	1.46682	1043.3	1579.8	750.735	1051.73	1.11715e-25	6.57666e-22	1.34399e-12	7.91208e-09	No
PA14_05210	454728	455132	hypothetical protein	YP_788572.1	28C	1.52544	301.5	195.8	337.084	222.822	2.13032e-06	0.0125412	1.37342e-06	0.00808533	No
PA14_05510	485413	485988	hypothetical protein	YP_788597.1	28C	1.27518	1878	1454.9	1462.2	1164.5	2.31862e-13	1.36497e-09	6.30177e-09	3.70985e-05	No
PA14_05820	514655	515878	hypothetical protein	YP_788619.1	37C	3.0019	178	652.1	248.244	627.444	7.68475e-61	4.52401e-57	1.36446e-37	8.03259e-34	No
PA14_05840	515998	517179	glutaryl-CoA dehydrogenase	YP_788620.1	37C	2.35194	726.3	1886.5	901.199	1941.28	4.8714e-114	2.8678e-110	9.34669e-85	5.5024e-81	No
PA14_05860	518460	518864	hypothetical protein	YP_788622.1	37C	1.9639	212.3	432.7	231.971	439.803	4.12062e-18	2.42581e-14	1.06942e-15	6.29567e-12	No
PA14_05960	528054	528263	putative cold-shock protein	YP_788629.1	28C	2.41165	6235.9	1936.1	5292.1	2844.03	0	0	3.2965e-162	1.9406e-158	No
PA14_06290	554958	557135	malate synthase G	YP_788655.1	37C	1.41315	595.4	798	380.71	581.386	5.6769e-08	0.000334199	9.81686e-11	5.77919e-07	No
PA14_06580	574317	574547	hypothetical protein	YP_788675.1	28C	2.48857	297.7	97.6	258.909	126.066	7.87034e-24	4.63327e-20	1.28347e-11	7.5558e-08	No
PA14_06770	590293	591075	regulatory protein NirQ	YP_788690.1	37C	2.28104	42.4	113.5	61.7936	124.169	1.25437e-08	7.38447e-05	4.7833e-06	0.0281593	No
PA14_06960	603247	604536	hypothetical protein	YP_788705.1	28C	4.34639	480.9	94.5	337.964	93.901	2.28721e-58	1.34648e-54	7.55374e-32	4.44689e-28	No
PA14_06970	604554	605108	Cro/CI family transcriptional regulator	YP_788706.1	28C	2.78651	434.6	132.2	177.974	87.6358	5.73946e-37	3.37882e-33	2.97243e-08	0.000174987	No
PA14_07020	608582	608968	hypothetical protein	YP_788711.1	28C	1.97534	156.9	80.3	203.589	102.194	6.67762e-07	0.00393111	6.6963e-09	3.94211e-05	No
PA14_07330	630110	630463	hypothetical protein	YP_788734.1	28C	2.10905	414.5	148.4	392.006	234.002	3.35797e-29	1.97683e-25	2.70047e-10	1.58977e-06	No
PA14_07560	651720	651935	30S ribosomal protein S21	YP_788752.1	28C	2.20182	1991.6	1054.2	1955.83	738.603	1.0476e-64	6.16724e-61	1.3296e-121	7.8272e-118	No
PA14_07950	685467	685781	transcriptional regulator PrtN	YP_788783.1	37C	2.06938	121.7	292.8	134.463	237.297	4.25078e-17	2.50243e-13	9.6377e-08	0.000567372	No
PA14_07990	688080	688529	hypothetical protein	YP_788787.1	28C	2.67669	436.7	131	171.218	96.1153	1.08254e-37	6.37288e-34	4.36217e-06	0.0256801	No
PA14_08140	699383	699589	hypothetical protein	YP_788801.1	28C	1.99763	584.4	236.1	537.865	325.698	5.22518e-34	3.07607e-30	5.20226e-13	3.06257e-09	No
PA14_08190	701654	701911	hypothetical protein	YP_788805.1	28C	2.5747	460	139.4	192.774	114.134	3.40994e-39	2.00743e-35	7.15993e-06	0.0421505	No
PA14_08200	701926	702213	hypothetical protein	YP_788806.1	28C	2.32029	552.6	214.2	334.192	167.99	2.42429e-34	1.42718e-30	1.20161e-13	7.0739e-10	No
PA14_08280	707111	707713	putative bacteriophage protein	YP_788814.1	28C	2.04234	529.3	206	308.918	204.421	9.13583e-33	5.37826e-29	3.98547e-06	0.0234625	No
PA14_08390	718670	719464	S-adenosylmethionine decarboxylase	YP_788824.1	28C	1.75843	179.8	94.9	208.091	125.69	3.07644e-07	0.0018111	6.4747e-06	0.0381166	No
PA14_08560	731347	732546	tyrosyl-tRNA synthetase	YP_788838.1	28C	1.72897	370.9	234.5	395.289	208.648	2.93444e-08	0.000172751	3.08441e-14	1.81579e-10	No
PA14_08695	742681	743049	preprotein translocase subunit SecE	YP_788843.1	28C	1.64177	1990.2	1407.5	1866.88	941.834	1.58674e-23	9.34116e-20	3.18017e-68	1.87217e-64	Yes
PA14_08710	743059	743592	transcription antitermination protein NusG	YP_788844.1	28C	1.34626	2323.5	1907.5	1520.18	947.575	1.59778e-10	9.40613e-07	9.67588e-31	5.69619e-27	Yes
PA14_08740	745034	745534	50S ribosomal protein L10	YP_788847.1	28C	1.41891	3768.6	2693	3337.19	2314.9	7.80489e-41	4.59474e-37	4.12999e-42	2.43132e-38	No
PA14_08750	745613	745981	50S ribosomal protein L7/L12	YP_788848.1	28C	1.37521	4920.6	4006.1	3262.22	1944.13	3.70258e-22	2.17971e-18	1.50347e-74	8.85092e-71	No
PA14_08810	755164	755634	30S ribosomal protein S7	YP_788852.1	37C	1.16941	4388	5180.4	4156.18	4811.27	5.44057e-16	3.20286e-12	4.58817e-12	2.70106e-08	No
PA14_08840	759165	759476	30S ribosomal protein S10	YP_788855.1	28C	1.4746	5001.9	3863.8	4119.87	2322.14	1.22829e-33	7.23093e-30	4.0903e-111	2.408e-107	Yes
PA14_08850	759559	760194	50S ribosomal protein L3	YP_788856.1	28C	1.23991	3196.7	2803.1	1972.8	1366.14	3.75472e-07	0.0022104	8.74891e-26	5.15048e-22	Yes
PA14_08990	765947	766339	30S ribosomal protein S8	YP_788870.1	28C	1.37102	2410.8	1939	2736.88	1815.65	8.5017e-13	5.00495e-09	1.92268e-42	1.13188e-38	No
PA14_09070	769724	769840	50S ribosomal protein L36	YP_788877.1	28C	1.12401	6860.5	6151.8	3719.71	3261.1	5.1898e-10	3.05524e-06	4.04222e-08	0.000237965	No
PA14_09400	805310	806518	hypothetical protein	YP_788902.1	37C	5.49956	498.3	2671.3	473.156	2671.28	0	0	0	0	Yes
PA14_09410	806856	807503	pyrodoxamine 5'-phosphate oxidase	YP_788903.1	37C	7.71838	30.1	233.8	33.9487	260.552	4.45011e-36	2.61978e-32	8.26047e-40	4.86294e-36	No
PA14_09450	810256	810879	phenazine biosynthesis protein PhzD	YP_788906.1	37C	2.25059	87.9	180.2	40.7408	109.318	1.76663e-08	0.000104002	2.16575e-08	0.000127498	No
PA14_09460	810876	812093	phenazine biosynthesis protein PhzC	YP_788907.1	37C	6.76765	62.8	597.8	101.672	515.289	3.11562e-96	1.83416e-92	2.92064e-62	1.71938e-58	No
PA14_09470	812129	812617	phenazine biosynthesis protein	YP_788908.1	37C	6.99612	580.5	4522.7	1112.74	7323.44	0	0	0	0	No
PA14_09480	812647	813135	phenazine biosynthesis protein	YP_788909.1	37C	4.05268	146.2	870.8	430.594	1466.76	2.8355e-114	1.6693e-110	4.4623e-125	2.627e-121	No
PA14_09490	813831	814835	putative phenazine-specific methyltransferase	YP_788910.1	37C	3.36081	568.6	2191.9	556.412	1589.06	1.3788e-209	8.1168e-206	4.2146e-110	2.4811e-106	No
PA14_09500	814846	816309	outer membrane protein	YP_788911.1	37C	2.4122	165.1	407	76.9027	176.758	4.68741e-24	2.75948e-20	3.61773e-10	2.12976e-06	No
PA14_09890	849390	849671	peptidyl-prolyl cis-trans isomerase C2	YP_788938.1	28C	2.93201	354	108.4	287.479	110.385	3.31773e-30	1.95315e-26	6.78045e-19	3.99165e-15	No
PA14_09900	849992	851380	Pvds-regulated endoprotease, lysyl class	YP_788939.1	28C	4.64385	1480.1	291.9	1649.82	382.092	2.7588e-175	1.6241e-171	5.0136e-174	2.9515e-170	No
PA14_10370	895688	897481	hypothetical protein	YP_788980.1	28C	5.54223	200.6	18.8	148.501	44.1892	1.21768e-34	7.16849e-31	5.71046e-14	3.36175e-10	No
PA14_10380	897613	897912	hypothetical protein	YP_788981.1	28C	5.72718	3568.1	452.3	1676.54	463.446	0	0	1.438e-151	8.4656e-148	No
PA14_10530	905308	906723	GntR family transcriptional regulator	YP_788990.1	37C	1.47887	871.6	1302.5	424.981	614.979	2.44516e-20	1.43947e-16	3.82189e-09	2.24995e-05	No
PA14_10540	906821	908542	putative iron-sulfur cluster-binding protein	YP_788991.1	37C	1.38968	739.7	1035.5	538.307	740.525	2.2003e-12	1.29531e-08	1.56077e-08	9.18825e-05	No
PA14_10560	910318	910806	hypothetical protein	YP_788993.1	37C	1.61204	1121.2	1764.6	434.595	743.398	4.62315e-33	2.72165e-29	2.31432e-19	1.36244e-15	No
PA14_12740	1091836	1092411	hypothetical protein	YP_789165.1	37C	2.68069	38.9	140.4	59.8461	124.307	3.39712e-14	1.99989e-10	2.03251e-06	0.0119654	No
PA14_12980	1111237	1113273	hypothetical protein	YP_789183.1	28C	1.74848	385.6	236.3	387.177	205.671	2.14897e-09	1.2651e-05	9.01953e-14	5.3098e-10	No
PA14_13210	1137829	1138011	hypothetical protein	YP_789200.1	28C	2.76228	91.1	32.3	126.05	46.3124	1.20859e-07	0.000711495	1.25144e-09	7.36723e-06	No
PA14_13350	1148922	1149641	hypothetical protein	YP_789212.1	28C	1.89029	482.2	226	366.929	223.207	6.08346e-22	3.58133e-18	3.29333e-09	1.93878e-05	No
PA14_13360	1149638	1150423	hypothetical protein	YP_789213.1	28C	2.19829	354.5	147.8	230.996	118.541	2.88471e-20	1.69823e-16	1.79949e-09	1.05936e-05	No
PA14_13370	1150420	1150803	hypothetical protein	YP_789214.1	28C	2.06991	289.8	128.4	291.207	152.292	2.92048e-15	1.71928e-11	4.21364e-11	2.48057e-07	No
PA14_13380	1150796	1151323	hypothetical protein	YP_789215.1	28C	1.76399	242.1	136.9	235.254	133.71	6.57834e-08	0.000387267	1.24722e-07	0.000734241	No
PA14_13390	1151320	1151715	hypothetical protein	YP_789216.1	28C	2.12229	505.5	323.4	811.246	297.037	2.54599e-10	1.49882e-06	8.03724e-54	4.73152e-50	No
PA14_13950	1197924	1198262	hypothetical protein	YP_789258.1	28C	1.68295	358.3	189.8	461.391	297.254	6.09942e-13	3.59073e-09	2.53534e-09	1.49255e-05	Yes
PA14_14540	1243940	1244128	hypothetical protein	YP_789305.1	28C	1.64698	590.5	290	1313.73	866.2	4.23638e-24	2.49396e-20	9.22155e-22	5.42873e-18	No
PA14_14550	1244088	1244495	hypothetical protein	YP_789306.1	28C	1.71288	2003.1	1108.5	802.318	529.341	6.83569e-58	4.02417e-54	7.40483e-14	4.35922e-10	No
PA14_14610	1247147	1247485	preprotein translocase subunit YajC	YP_789310.1	28C	1.6206	569.4	344.8	501.826	316.207	1.08051e-13	6.36094e-10	8.5907e-11	5.05735e-07	No
PA14_14660	1250522	1251070	hypothetical protein	YP_789313.1	37C	2.62454	390.7	1015.4	383.449	1016.39	2.53359e-62	1.49152e-58	3.3751e-64	1.98692e-60	No
PA14_14680	1251175	1251990	extragenic suppressor protein SuhB	YP_789314.1	28C	1.80045	161.9	89.9	197.339	109.627	5.66582e-06	0.0333547	5.54966e-07	0.00326709	No
PA14_15480	1311170	1311604	putative transcriptional regulator MerR	YP_789377.1	37C	1.62829	337.2	566.6	285.104	446.691	2.34064e-14	1.37794e-10	2.32552e-09	1.36903e-05	Yes
PA14_15770	1342925	1343242	hypothetical protein	YP_789401.1	37C	2.18399	100.1	244.5	131.65	261.64	7.14935e-15	4.20883e-11	5.57496e-11	3.28198e-07	No
PA14_15970	1361045	1361296	30S ribosomal protein S16	YP_789418.1	28C	1.97652	2389.4	1426.8	1651.98	617.893	9.66463e-55	5.68957e-51	1.8477e-104	1.0877e-100	No
PA14_15980	1361312	1361839	16S rRNA-processing protein RimM	YP_789419.1	28C	1.79239	1551.1	930.1	789.121	375.54	1.12685e-35	6.63377e-32	8.39443e-34	4.9418e-30	No
PA14_15990	1361846	1362604	tRNA (guanine-N(1)-)-methyltransferase	YP_789420.1	28C	2.25893	986.2	454.8	642.008	265.987	1.63136e-44	9.60384e-41	9.75309e-36	5.74164e-32	No
PA14_16000	1362646	1362996	50S ribosomal protein L19	YP_789421.1	28C	1.3493	2512.7	1932	1250.95	857.336	3.02301e-18	1.77965e-14	1.01323e-17	5.96486e-14	No
PA14_16050	1367515	1368243	thiol:disulfide interchange protein DsbC	YP_789426.1	28C	1.75473	577.3	312.1	490.453	296.399	5.92304e-19	3.48689e-15	4.58324e-12	2.69816e-08	No
PA14_16110	1372594	1372878	hypothetical protein	YP_789430.1	37C	1.76423	144.7	276.7	152.104	246.93	1.27116e-10	7.48334e-07	2.06401e-06	0.0121508	No
PA14_16210	1384936	1385475	hypothetical protein	YP_789438.1	28C	2.53854	73.6	22.8	149.42	65.0539	2.34746e-07	0.00138195	8.37191e-09	4.92854e-05	No
PA14_16390	1401977	1403650	putative GMC-type oxidoreductase	YP_789454.1	28C	1.81693	270.6	124	265.935	171.298	1.56659e-13	9.22253e-10	6.01378e-06	0.0354031	No
PA14_16630	1422613	1423398	putative outer membrane protein, OmpA	YP_789472.1	37C	1.94145	760.3	1099.7	654.747	1647.55	3.57625e-15	2.10534e-11	4.17497e-95	2.45781e-91	No
PA14_16640	1423447	1423851	putative lipoprotein	YP_789473.1	37C	2.15544	845.7	1123.3	955.07	2758.16	3.9721e-10	2.33838e-06	2.0263e-192	1.1929e-188	No
PA14_16700	1430423	1431070	adenylate kinase	YP_789478.1	28C	1.70082	1517.5	912.9	1307.02	747.785	1.43542e-34	8.45031e-31	5.71917e-35	3.36687e-31	Yes
PA14_16840	1442690	1443088	putative lipoprotein	YP_789490.1	37C	1.84948	159.4	295.5	129.998	239.735	1.76071e-10	1.03653e-06	1.14973e-08	6.76844e-05	No
PA14_17060	1463112	1463852	30S ribosomal protein S2	YP_789508.1	28C	1.34761	2020.3	1618.8	1492.35	987.771	2.80302e-11	1.65014e-07	3.98444e-24	2.34564e-20	No
PA14_17400	1493023	1494135	alcohol dehydrogenase class III	YP_789535.1	37C	2.30352	130.3	319.7	139.584	301.984	4.37076e-19	2.57307e-15	1.08977e-14	6.41548e-11	No
PA14_17410	1494189	1495040	putative esterase	YP_789536.1	37C	2.02543	99.1	206	111.559	220.676	9.30921e-10	5.48033e-06	2.14487e-09	1.26268e-05	No
PA14_17470	1498099	1498992	hypothetical protein	YP_789541.1	28C	1.18652	2089.9	1768.8	2053.82	1723.53	2.35381e-07	0.00138569	7.69709e-08	0.000453128	No
PA14_17550	1506934	1508004	hypothetical protein	YP_789549.1	37C	1.60098	188.6	295.7	224.21	365.198	1.13487e-06	0.00668101	6.34831e-09	3.73725e-05	No
PA14_18120	1554529	1556022	methylmalonate-semialdehyde dehydrogenase	YP_789595.1	28C	1.46463	1694.7	986.7	1387.65	1117.83	1.48983e-42	8.77065e-39	7.01955e-08	0.000413241	No
PA14_18630	1600241	1603228	putative serine protease	YP_789630.1	28C	1.73192	228.3	120.6	282.21	174.164	8.1731e-09	4.81151e-05	4.24555e-07	0.00249935	No
PA14_18650	1605748	1606074	hypothetical protein	YP_789632.1	28C	1.47534	860.2	605	902.099	589.503	2.64981e-11	1.55994e-07	5.77939e-16	3.40233e-12	No
PA14_18690	1608543	1609145	putative peroxidase	YP_789636.1	37C	1.82052	1841.6	3158.4	1111.21	2217.27	2.15775e-77	1.27027e-73	6.41949e-82	3.77916e-78	No
PA14_18800	1620687	1620881	hypothetical protein	YP_789645.1	28C	2.48195	323.3	115.7	252.859	116.44	3.935e-23	2.31653e-19	1.25813e-12	7.40662e-09	No
PA14_18870	1627576	1627755	hypothetical protein	YP_789651.1	37C	3.20293	269.8	1131.8	449.931	1173.45	2.6904e-117	1.5838e-113	4.21423e-72	2.48092e-68	No
PA14_19130	1651896	1652501	autoinducer synthesis protein RhlI	YP_789671.1	28C	1.27783	801.9	608.8	948.783	761.245	2.7197e-07	0.00160109	5.75733e-06	0.0338934	No
PA14_20480	1759426	1759704	hypothetical protein	YP_789780.1	37C	1.73246	106.3	182.7	172.066	299.558	7.073e-06	0.0416388	4.34178e-09	2.55601e-05	No
PA14_20560	1768608	1769648	acylamide amidohydrolase	YP_789786.1	28C	2.9295	695.2	229.2	667.627	236.008	5.14871e-53	3.03104e-49	9.44882e-47	5.56252e-43	No
PA14_20570	1769732	1770847	putative chaperone	YP_789787.1	28C	2.8057	250.2	77.7	261.345	104.624	1.59437e-21	9.38604e-18	2.56272e-16	1.50868e-12	No
PA14_20580	1770873	1772030	aliphatic amidase expression-regulating	YP_789788.1	28C	2.2036	160.7	63.8	159.046	81.3017	9.60793e-11	5.65619e-07	5.31051e-07	0.0031263	No
PA14_20590	1772027	1772617	aliphatic amidase regulator	YP_789789.1	28C	2.27226	166.2	67.9	154.291	73.1454	1.37312e-10	8.08355e-07	7.42072e-08	0.000436858	No
PA14_20670	1779377	1780618	putative glutamine synthetase	YP_789796.1	37C	1.74474	324.7	548.7	294.988	532.492	3.43275e-14	2.02086e-10	1.5009e-16	8.83583e-13	No
PA14_20730	1784108	1784431	hypothetical protein	YP_789801.1	28C	1.34607	872.6	594.1	952.79	761.99	3.54478e-13	2.08681e-09	4.07337e-06	0.0239799	No
PA14_21030	1817157	1817762	ATP-dependent Clp protease proteolytic subunit	YP_789826.1	37C	1.1868	2439	2912.1	1515.95	1781.62	9.93998e-11	5.85167e-07	3.72049e-06	0.0219025	No
PA14_21760	1893347	1893556	cold acclimation protein B	YP_789888.1	28C	4.31794	2138.4	329.9	2009.64	630.753	4.1276e-290	2.4299e-286	1.2751e-158	7.5064e-155	No
PA14_21820	1896757	1897518	putative peptidyl-prolyl cis-trans isomerase,	YP_789892.1	28C	1.81352	1465.4	710.8	1311.67	820.512	7.62591e-59	4.48937e-55	2.01184e-26	1.18437e-22	No
PA14_22340	1945626	1945937	hypothetical protein	YP_789938.1	28C	4.10609	405.6	53.3	302.909	119.251	8.7254e-61	5.13664e-57	3.93997e-19	2.31946e-15	No
PA14_22350	1945934	1947589	acetate permease	YP_789939.1	28C	3.10006	173.8	23.6	217.657	102.674	1.10799e-26	6.52271e-23	1.32373e-10	7.79282e-07	No
PA14_23330	2024157	2025836	30S ribosomal protein S1	YP_790018.1	28C	1.40782	3982.1	2964.9	2076.71	1338.78	2.98214e-34	1.75559e-30	1.50562e-36	8.86359e-33	No
PA14_23340	2025973	2026257	integration host factor subunit beta	YP_790019.1	37C	1.22832	2076.3	2584.2	1716.97	2075.16	1.00162e-13	5.89656e-10	6.00148e-09	3.53307e-05	No
PA14_23380	2029301	2030569	UDP-N-acetyl-D-mannosaminuronate dehydrogenase	YP_790023.1	37C	1.27424	1419	1692.1	1798.83	2408.21	9.7061e-07	0.00571398	5.7241e-21	3.36978e-17	Yes
PA14_24020	2087598	2088044	general secretion pathway protein G	YP_790072.1	28C	1.34051	850.2	672.4	779.767	543.529	5.20367e-06	0.030634	8.35182e-11	4.91671e-07	No
PA14_24040	2088051	2088569	general secretion pathway outer membrane	YP_790073.1	28C	1.45853	541.3	379.7	296.35	194.612	1.01372e-07	0.000596779	4.39958e-06	0.0259003	No
PA14_24650	2154740	2154952	ribosome modulation factor	YP_790122.1	37C	2.00558	2363.2	4059.4	1269.77	3226.82	1.9641e-99	1.15628e-95	2.9974e-187	1.7646e-183	Yes
PA14_24790	2167408	2168673	putative outer membrane porin	YP_790134.1	28C	2.60386	472.4	78.6	576.853	324.361	3.61521e-63	2.12827e-59	4.07462e-17	2.39873e-13	No
PA14_25250	2208690	2210075	glyceraldehyde-3-phosphate dehydrogenase	YP_790171.1	37C	1.61916	767.7	1244.3	487.754	788.479	2.27489e-26	1.33923e-22	3.83283e-17	2.25639e-13	No
PA14_25620	2240409	2240945	hypothetical protein	YP_790202.1	28C	2.06505	1644.8	921.5	1272.63	491.264	2.99634e-46	1.76394e-42	2.95517e-77	1.73971e-73	No
PA14_25630	2240959	2241141	50S ribosomal protein L32	YP_790203.1	28C	1.5371	4150.8	2746.1	1721.78	1074.45	3.50158e-64	2.06138e-60	1.86051e-34	1.09528e-30	No
PA14_25670	2244161	2244397	acyl carrier protein	YP_790207.1	28C	1.18541	9591	7800.6	9429.15	8244.57	5.53782e-42	3.26012e-38	5.08282e-19	2.99225e-15	No
PA14_25940	2262349	2263443	hypothetical protein	YP_790227.1	28C	1.59233	366.4	253.1	350.687	197.238	5.3506e-06	0.031499	5.5473e-11	3.26569e-07	No
PA14_26020	2273468	2275078	putative aminopeptidase	YP_790234.1	28C	2.48993	1407.7	435.6	717.153	417.778	1.6894e-113	9.9457e-110	6.30691e-19	3.71288e-15	No
PA14_27070	2352491	2352925	hypothetical protein	YP_790310.1	28C	1.73165	574.7	307.9	297.475	195.767	2.71368e-19	1.59754e-15	4.65919e-06	0.0274287	No
PA14_27730	2403705	2406152	acyl-CoA dehydrogenase	YP_790364.1	37C	1.92043	137.3	233.1	136.538	292.788	6.41793e-07	0.00377824	4.66529e-14	2.74646e-10	Yes
PA14_28180	2439277	2440560	hypothetical protein	YP_790403.1	37C	1.84404	67.4	142.5	123.453	209.44	2.20558e-07	0.00129843	2.44317e-06	0.0143829	No
PA14_28360	2450705	2450914	hypothetical protein	YP_790419.1	28C	2.44734	382.8	127.9	269.743	138.733	1.60967e-29	9.47611e-26	9.04156e-11	5.32276e-07	No
PA14_28400	2452624	2453901	outer membrane OprD family porin	YP_790423.1	28C	1.35534	1333.9	985.4	1004.31	739.786	4.5805e-13	2.69654e-09	2.38939e-10	1.40663e-06	No
PA14_28440	2456363	2456797	hypothetical protein	YP_790427.1	28C	1.63683	543.1	315.3	372.266	243.932	7.48762e-15	4.40796e-11	2.34242e-07	0.00137898	No
PA14_28660	2469159	2469692	translation initiation factor IF-3	YP_790446.1	28C	1.40264	4457.6	3191.2	3557.78	2523.28	1.59485e-47	9.38887e-44	3.64739e-40	2.14722e-36	No
PA14_28670	2469754	2469948	50S ribosomal protein L35	YP_790447.1	28C	1.52247	8427.3	6017.6	7404.63	4381.27	2.06354e-89	1.21481e-85	1.11e-170	6.5347e-167	No
PA14_28680	2469972	2470328	50S ribosomal protein L20	YP_790448.1	28C	1.6766	7759.3	5048	3465.42	1646.94	7.7784e-127	4.5791e-123	1.0894e-142	6.4131e-139	No
PA14_28850	2491674	2491988	hypothetical protein	YP_790463.1	37C	1.64491	431.6	692.9	289.91	493.92	6.63814e-15	3.90787e-11	3.1727e-13	1.86777e-09	No
PA14_29420	2551476	2552717	hypothetical protein	YP_790512.1	28C	7.00249	370.6	33.2	303.248	63.0297	2.76742e-63	1.62918e-59	3.89372e-36	2.29223e-32	No
PA14_30020	2598714	2599127	NADH dehydrogenase subunit A	YP_790557.1	28C	1.58469	497.4	361.1	726.842	411.443	3.27126e-06	0.0192579	8.90268e-21	5.24101e-17	Yes
PA14_30050	2602558	2604153	isocitrate lyase	YP_790560.1	37C	3.40943	482.7	1461.8	349.172	1374.41	3.0742e-109	1.8098e-105	1.2129e-134	7.1405e-131	No
PA14_30210	2616936	2617304	ATP-dependent Clp protease adaptor protein	YP_790573.1	28C	1.37019	824.7	541.8	1287.25	999.553	1.97477e-14	1.16255e-10	1.78605e-09	1.05144e-05	No
PA14_30410	2633440	2634108	hypothetical protein	YP_790590.1	37C	1.46364	368	522.5	369.003	556.204	2.22936e-07	0.00131242	7.53408e-10	4.43531e-06	Yes
PA14_30800	2670885	2671487	hypothetical protein	YP_790620.1	37C	2.67691	34.7	113.7	64.0539	150.655	9.19274e-11	5.41177e-07	3.41751e-09	2.01189e-05	No
PA14_31350	2726001	2727038	hypothetical protein	YP_790669.1	37C	2.12033	91.1	205.2	88.0192	174.592	3.3789e-11	1.98916e-07	9.17968e-08	0.000540408	No
PA14_31420	2732652	2732939	hypothetical protein	YP_790675.1	28C	1.86126	123.1	55.9	315.484	179.737	5.07878e-07	0.00298987	1.06084e-09	6.24515e-06	No
PA14_31500	2738366	2740033	putative AMP-binding protein	YP_790682.1	28C	1.78363	568.2	277.4	463.365	300.951	1.49796e-23	8.81846e-20	4.23625e-09	2.49388e-05	No
PA14_31510	2740053	2740820	putative short-chain dehydrogenase	YP_790683.1	28C	1.80552	840.2	388.9	931.03	592.108	6.33146e-38	3.72733e-34	3.81411e-18	2.24537e-14	No
PA14_32130	2794217	2794978	1,6-dihydroxycyclohexa-2,4-diene-1-carboxylate	YP_790722.1	28C	13.4345	221.7	2.1	139.826	24.8103	9.06138e-49	5.33443e-45	3.13617e-19	1.84626e-15	No
PA14_32140	2794984	2796006	anthranilate dioxygenase reductase	YP_790723.1	28C	19.5916	269.4	2.6	259.814	24.4124	7.33921e-59	4.32059e-55	2.62315e-44	1.54425e-40	No
PA14_32150	2796025	2796516	anthranilate dioxygenase small subunit	YP_790724.1	28C	18.3667	431.6	6.5	469.716	42.5735	1.08834e-91	6.40706e-88	1.94303e-79	1.14386e-75	No
PA14_32160	2796513	2797907	anthranilate dioxygenase large subunit	YP_790725.1	28C	27.6441	638.1	7.3	693.644	40.8745	4.1358e-136	2.4348e-132	3.5344e-128	2.0807e-124	No
PA14_32190	2798224	2799225	putative transcriptional regulator	YP_790726.1	28C	6.59584	137.5	11.2	134.095	29.9768	3.85691e-25	2.27056e-21	4.34626e-16	2.55864e-12	No
PA14_32220	2800268	2801389	muconate cycloisomerase I	YP_790728.1	28C	15.7284	331.8	6.2	286.071	33.0838	3.46929e-70	2.04237e-66	1.59388e-45	9.38314e-42	No
PA14_32230	2801421	2801711	muconolactone delta-isomerase	YP_790729.1	28C	34.0367	800.4	7.4	955.174	44.1789	2.4966e-171	1.4697e-167	1.2938e-182	7.6167e-179	No
PA14_32240	2801756	2802688	catechol 1,2-dioxygenase	YP_790730.1	28C	35.3761	666.7	4.6	532.623	29.302	4.8033e-144	2.8277e-140	4.762e-100	2.80337e-96	No
PA14_32250	2802846	2803064	hypothetical protein	YP_790731.1	28C	4.93802	145.5	2.5	126.505	52.5837	6.26819e-32	3.69009e-28	3.31839e-08	0.000195354	No
PA14_32280	2805025	2805642	hypothetical protein	YP_790733.1	37C	2.43168	86.5	212.3	51.8168	124.042	3.37108e-13	1.98455e-09	5.14068e-08	0.000302632	No
PA14_33160	2902952	2903221	hypothetical protein	YP_790802.1	37C	2.84928	42.9	97.4	75.3027	239.392	4.19524e-06	0.0246974	2.24755e-20	1.32313e-16	No
PA14_33510	2949029	2949247	hypothetical protein	YP_790831.1	28C	2.91037	340.6	80.9	534.007	219.614	1.14771e-36	6.75656e-33	2.28803e-30	1.34696e-26	No
PA14_33520	2949248	2950012	putative thioesterase	YP_790832.1	28C	3.13519	249.1	56.7	159.721	73.6974	3.65216e-28	2.15003e-24	1.79656e-08	0.000105764	No
PA14_33680	2986159	2988606	ferripyoverdine receptor	YP_790844.1	28C	2.56772	140.8	47.2	358.949	147.428	8.57605e-12	5.04872e-08	5.468e-21	3.21901e-17	Yes
PA14_33700	2990736	2991563	pyoverdine synthetase F	YP_790846.1	28C	2.80462	287.6	71.1	277.696	130.459	2.86501e-30	1.68663e-26	3.14762e-13	1.853e-09	No
PA14_33730	2993821	2995167	putative dipeptidase precursor	YP_790849.1	28C	2.97053	47.1	11.1	128.735	48.0933	2.38042e-06	0.0140136	1.32478e-09	7.79896e-06	No
PA14_33810	3003534	3004865	L-ornithine N5-oxygenase	YP_790856.1	28C	3.02451	221.5	48.2	469.771	180.356	4.89266e-26	2.88031e-22	7.3601e-30	4.33289e-26	No
PA14_33820	3004988	3007276	penicillin acylase-related protein	YP_790857.1	28C	2.5917	82.2	21	116.587	55.7012	1.71123e-09	1.0074e-05	3.5079e-06	0.020651	Yes
PA14_33830	3007457	3007780	hypothetical protein	YP_790858.1	28C	2.19466	218.7	44.7	282.588	183.713	7.93852e-27	4.6734e-23	4.67562e-06	0.0275254	No
PA14_34460	3064789	3065349	hypothetical protein	YP_790908.1	28C	9.60954	406.8	45.8	843.291	84.2886	1.44985e-64	8.53527e-61	4.3918e-137	2.5854e-133	No
PA14_34490	3065399	3066466	hypothetical protein	YP_790909.1	28C	6.18415	279.7	35.1	156.222	35.3902	2.99801e-43	1.76493e-39	2.56735e-18	1.5114e-14	No
PA14_34500	3066463	3067299	putative ATP-binding component of ABC	YP_790910.1	28C	5.33743	81.9	9.6	113.561	27.0207	4.01147e-14	2.36156e-10	2.90303e-13	1.70901e-09	No
PA14_34510	3067265	3068464	hypothetical protein	YP_790911.1	28C	4.39206	84.8	10.3	95.0566	30.6504	2.1012e-14	1.23697e-10	9.22227e-09	5.42915e-05	No
PA14_35770	3181532	3182437	hypothetical protein	YP_791009.1	28C	1.64829	293.9	155.3	446.577	293.939	6.23708e-11	3.67177e-07	2.03343e-08	0.000119708	No
PA14_35790	3183178	3184587	putative homospermidine synthase	YP_791011.1	28C	1.95587	674.3	293.6	1153.75	641.048	2.01214e-34	1.18455e-30	1.02968e-33	6.06174e-30	Yes
PA14_35810	3186337	3187047	hypothetical protein	YP_791013.1	37C	1.44192	458.9	688.1	491.888	682.856	1.30732e-11	7.69619e-08	2.52216e-08	0.00014848	No
PA14_36310	3233419	3234672	hydrogen cyanide synthase HcnC	YP_791055.1	37C	2.25486	504	986.3	205.488	613.497	7.98114e-36	4.6985e-32	4.04747e-46	2.38274e-42	No
PA14_36320	3234675	3236069	hydrogen cyanide synthase HcnB	YP_791056.1	37C	2.43889	329.4	698.3	196.608	584.578	1.22189e-30	7.19326e-27	8.25793e-44	4.86145e-40	No
PA14_36330	3236066	3236380	hydrogen cyanide synthase HcnA	YP_791057.1	37C	1.88537	371.9	750.7	407.274	718.332	1.22068e-29	7.18614e-26	1.83589e-20	1.08079e-16	No
PA14_36560	3252774	3253139	hypothetical protein	YP_791077.1	37C	3.37656	82.9	241.6	89.5977	340.849	1.27127e-18	7.48398e-15	9.33391e-34	5.49487e-30	No
PA14_37210	3314904	3315701	hypothetical protein	YP_791130.1	28C	1.46635	532.7	364.2	329.487	223.783	1.8254e-08	0.000107461	6.99214e-06	0.0411627	No
PA14_37250	3317016	3318287	major facilitator transporter	YP_791132.1	28C	2.61914	453.7	152.2	498.668	211.418	1.74182e-34	1.02541e-30	4.29551e-27	2.52876e-23	No
PA14_37260	3318312	3319541	putative porin	YP_791133.1	28C	2.42282	243.4	93.1	295.882	129.485	2.49475e-16	1.46866e-12	7.14699e-16	4.20743e-12	No
PA14_37270	3319574	3320317	LamB/YcsF family protein	YP_791134.1	28C	1.69491	434.6	251.8	320.587	193.762	2.97711e-12	1.75262e-08	2.24309e-08	0.000132051	No
PA14_37745	3364838	3366562	carbamoyl transferase	YP_791169.1	28C	1.70601	553.6	319.7	458.237	273.4	2.44812e-15	1.44121e-11	8.289e-12	4.87973e-08	No
PA14_37760	3366606	3367769	putative MFS transporter	YP_791170.1	28C	1.83239	308.7	171.9	252.237	134.224	4.39967e-10	2.59009e-06	1.93539e-09	1.13937e-05	No
PA14_37770	3367771	3368439	putative hydrolase	YP_791171.1	28C	1.59418	390.6	255.3	267.436	157.473	1.00012e-07	0.000588769	9.57926e-08	0.000563931	No
PA14_37780	3368436	3369074	hypothetical protein	YP_791172.1	28C	1.76237	309.6	178.5	219.189	121.545	2.93e-09	1.72489e-05	1.2245e-07	0.000720864	No
PA14_38430	3427393	3427797	regulatory gene of gnyRDBHAL cluster, GnyR	YP_791223.1	28C	1.4146	565.6	351.9	1293.36	962.225	1.73974e-12	1.02418e-08	3.11759e-12	1.83532e-08	No
PA14_38640	3447272	3447928	putative CoA transferase, subunit B	YP_791239.1	37C	1.41314	1226.3	1866.8	1338.57	1757.73	1.096e-30	6.45212e-27	4.97003e-14	2.92586e-10	No
PA14_38660	3447963	3448661	putative CoA transferase, subunit A	YP_791240.1	37C	1.39321	1241.3	1664.9	1706.97	2442.68	3.96244e-15	2.33269e-11	3.29114e-30	1.9375e-26	No
PA14_39350	3502398	3503357	binding protein component precursor of ABC	YP_791294.1	28C	1.38006	696	521.2	721.472	505.907	5.36474e-07	0.00315822	7.60291e-10	4.47584e-06	No
PA14_39970	3561244	3561732	phenazine biosynthesis protein	YP_791340.1	28C	1.41192	1283.6	940.9	1084.74	736.489	3.68488e-13	2.16929e-09	3.34156e-16	1.96718e-12	No
PA14_39990	3563689	3564456	hypothetical protein	YP_791342.1	28C	5.65377	274.4	37.6	380.558	78.2444	5.68118e-41	3.34451e-37	3.12206e-45	1.83796e-41	No
PA14_40010	3564462	3565631	hypothetical protein	YP_791343.1	28C	4.41818	148	21.9	175.576	51.3375	4.08914e-22	2.40728e-18	1.61614e-16	9.5142e-13	No
PA14_40020	3565650	3566924	hypothetical protein	YP_791344.1	28C	4.55712	164.1	28.1	246.161	61.9263	1.03879e-22	6.11537e-19	8.98904e-26	5.29185e-22	No
PA14_40030	3566872	3567564	hypothetical protein	YP_791345.1	28C	7.4171	381.3	34	282.848	55.5428	4.02107e-65	2.36721e-61	4.48566e-35	2.64071e-31	No
PA14_40040	3567590	3570019	hypothetical protein	YP_791346.1	28C	4.01606	100.6	15.8	92.7383	32.3413	4.01148e-15	2.36156e-11	6.65104e-08	0.000391547	Yes
PA14_40290	3599215	3600471	LasA protease precursor	YP_791368.1	37C	1.78367	269.2	413.2	198.585	421.175	3.48551e-08	0.000205192	3.8512e-19	2.2672e-15	No
PA14_40310	3601464	3601703	putative acyl carrier protein	YP_791370.1	28C	1.7412	2250	1623.7	2817.34	1286.55	8.08938e-24	4.76222e-20	3.4046e-126	2.0043e-122	No
PA14_40560	3622148	3622423	hypothetical protein	YP_791389.1	37C	2.14535	207.1	388.8	205.005	495.31	9.87227e-14	5.8118e-10	5.3241e-28	3.1343e-24	Yes
PA14_41210	3675646	3675918	DNA-binding protein HU	YP_791439.1	28C	1.63025	18310.1	13964.7	17990.9	8302.43	2.9768e-129	1.7525e-125	0	0	No
PA14_41220	3676054	3678450	Lon protease	YP_791440.1	28C	1.42385	1218.8	885	980.186	659.393	3.42616e-13	2.01698e-09	2.32909e-15	1.37114e-11	No
PA14_41240	3679967	3680608	ATP-dependent Clp protease proteolytic subunit	YP_791442.1	28C	1.25879	1709.3	1324.2	1587.68	1294.97	2.7104e-12	1.59561e-08	4.98466e-08	0.000293447	No
PA14_41250	3680702	3682012	trigger factor	YP_791443.1	28C	1.35049	1628.8	1377.5	1490.77	932.451	4.60063e-06	0.0270839	8.12732e-30	4.78455e-26	No
PA14_41575	3713608	3714198	RNA polymerase sigma factor SigX	YP_791469.1	28C	1.18184	1776.5	1510.3	2009.51	1693.2	3.43436e-06	0.0202181	2.01237e-07	0.00118468	No
PA14_42010	3747673	3748395	amidotransferase	YP_791503.1	37C	2.25472	190.7	473.8	242.701	503.397	4.60093e-28	2.70857e-24	1.37276e-21	8.08141e-18	No
PA14_42290	3771000	3771431	type III export protein PscH	YP_791524.1	37C	4.18272	15.1	84.3	20.9512	66.4922	3.66457e-12	2.15733e-08	1.11537e-06	0.00656617	No
PA14_42300	3771428	3771775	type III export protein PscG	YP_791525.1	37C	4.60016	16.6	110.9	24.6163	78.7018	6.84311e-17	4.02854e-13	1.03207e-07	0.000607579	No
PA14_42310	3771778	3772035	type III export protein PscF	YP_791526.1	37C	4.16852	25.2	166.4	41.7835	112.822	2.06249e-24	1.21419e-20	1.10848e-08	6.52561e-05	No
PA14_42320	3772038	3772241	type III export protein PscE	YP_791527.1	37C	3.05677	17.8	129	67.3251	131.208	4.14203e-20	2.43841e-16	5.79163e-06	0.0340953	Yes
PA14_42380	3775762	3776592	hypothetical protein	YP_791531.1	37C	3.18187	52.1	220.9	54.9855	119.832	1.69205e-24	9.96107e-21	9.36698e-07	0.00551434	No
PA14_42390	3776690	3777526	transcriptional regulator ExsA	YP_791532.1	37C	2.5429	35.4	143.9	83.2	157.688	5.24846e-16	3.08977e-12	1.59203e-06	0.00937228	No
PA14_42400	3777824	3778237	exoenzyme S synthesis protein B	YP_791533.1	37C	3.39243	52.4	179.9	38.4103	128.168	5.82404e-17	3.42861e-13	3.54008e-12	2.08404e-08	No
PA14_42410	3778246	3778491	hypothetical protein	YP_791534.1	37C	3.73351	82.4	340.4	40.8416	119.724	4.13012e-36	2.4314e-32	4.80871e-10	2.83089e-06	No
PA14_42430	3778500	3778937	exoenzyme S synthesis protein C precursor	YP_791535.1	37C	3.68655	151.8	557.8	91.5898	339.469	1.84506e-52	1.08619e-48	7.40152e-33	4.35727e-29	No
PA14_42440	3779064	3779951	translocator outer membrane protein PopD	YP_791536.1	37C	5.80224	31.7	282	44.0231	157.364	2.36141e-45	1.39016e-41	1.38528e-15	8.15517e-12	No
PA14_42450	3779963	3781135	translocator protein PopB	YP_791537.1	37C	5.74234	16.6	208	44.7709	144.413	2.4178e-37	1.42336e-33	4.34514e-13	2.55799e-09	No
PA14_42460	3781116	3781622	regulatory protein PcrH	YP_791538.1	37C	5.68779	10	116.2	28.9391	105.277	3.16244e-21	1.86173e-17	4.41892e-11	2.60142e-07	No
PA14_42470	3781631	3782515	type III secretion protein PcrV	YP_791539.1	37C	4.38476	9.8	126.4	47.2094	123.572	1.65688e-23	9.75405e-20	5.11599e-09	3.01178e-05	No
PA14_42480	3782525	3782821	regulator in type III secretion	YP_791540.1	37C	5.16601	4.9	37.9	15.6656	68.3421	4.3587e-07	0.00256596	9.07243e-09	5.34094e-05	No
PA14_42860	3809384	3809845	hypothetical protein	YP_791573.1	37C	1.52599	964.8	1423.9	328.228	549.247	5.80491e-21	3.41735e-17	8.5692e-14	5.04469e-10	Yes
PA14_43020	3827167	3827574	hypothetical protein	YP_791587.1	28C	2.5025	439.2	141.8	295.023	151.595	5.70441e-35	3.35819e-31	1.14658e-11	6.74989e-08	No
PA14_43030	3827587	3829062	hypothetical protein	YP_791588.1	28C	2.84339	797.6	230.1	613.194	266.066	4.11434e-70	2.42211e-66	1.17908e-31	6.94123e-28	No
PA14_43040	3829090	3829596	hypothetical protein	YP_791589.1	28C	2.77121	859	230.3	610.133	299.841	6.57732e-81	3.87207e-77	8.12886e-25	4.78546e-21	No
PA14_43050	3829632	3831188	hypothetical protein	YP_791590.1	28C	2.16979	609.2	229.5	424.741	247.015	2.8111e-39	1.6549e-35	7.02515e-12	4.1357e-08	No
PA14_43070	3831886	3832404	secreted protein Hcp	YP_791591.1	28C	5.24435	43.1	2.1	66.9027	18.8754	9.99908e-10	5.88646e-06	2.15318e-07	0.00126758	No
PA14_43630	3883374	3883715	putative lipase	YP_791636.1	37C	1.80121	124.7	222.6	105.923	192.801	1.50811e-07	0.000887827	4.99327e-07	0.00293954	No
PA14_43850	3904068	3905972	heat shock protein 90	YP_791655.1	37C	3.78535	277.9	1361.9	292.249	796.315	7.3963e-158	4.3542e-154	1.07524e-52	6.32991e-49	No
PA14_43900	3908445	3908681	hypothetical protein	YP_791659.1	37C	2.12082	1515	3073.6	2128.23	4653.02	3.8446e-117	2.2633e-113	1.9519e-206	1.1491e-202	No
PA14_44030	3920241	3922013	succinate dehydrogenase flavoprotein subunit	YP_791668.1	37C	1.37049	768.4	1061.5	619.361	840.413	7.3242e-12	4.31175e-08	7.22411e-09	4.25283e-05	Yes
PA14_44080	3924515	3925123	hypothetical protein	YP_791672.1	28C	1.66999	1910	968	973.404	758.597	4.96493e-69	2.92285e-65	2.45032e-07	0.0014425	No
PA14_44120	3926831	3927697	putative 3-hydroxyisobutyrate dehydrogenase	YP_791676.1	28C	1.99882	252.2	131.5	215.308	102.392	7.0906e-10	4.17424e-06	2.3735e-10	1.39728e-06	No
PA14_44340	3947245	3948672	putative cytochrome oxidase subunit	YP_791695.1	37C	3.21701	155.1	372.7	124.164	525.696	2.71788e-21	1.60001e-17	6.75402e-56	3.97609e-52	No
PA14_44350	3948683	3949291	putative cytochrome c oxidase subunit	YP_791696.1	37C	2.89693	212.2	459.8	130.858	534.013	1.29153e-21	7.60321e-18	4.19084e-55	2.46715e-51	No
PA14_44360	3949479	3950405	putative cytochrome c oxidase, cbb3-type,	YP_791697.1	37C	2.43636	218	468.2	139.158	401.964	1.28206e-21	7.54748e-18	1.34791e-29	7.93514e-26	No
PA14_44490	3961719	3962453	transcriptional regulator Anr	YP_791709.1	28C	1.76283	746.4	388.9	740.805	454.745	2.66975e-26	1.57168e-22	1.3042e-16	7.6778e-13	No
PA14_44830	3995127	3996053	hypothetical protein	YP_791736.1	37C	2.60795	13.2	62.3	52.7113	109.593	1.61408e-08	9.50206e-05	8.01129e-06	0.0471625	No
PA14_45620	4058200	4058574	two-component response regulator CheY	YP_791796.1	37C	1.45795	356.6	493.1	403.928	615.712	2.82144e-06	0.0166098	3.30264e-11	1.94427e-07	No
PA14_45940	4084370	4084975	autoinducer synthesis protein LasI	YP_791820.1	37C	2.69672	566	1784.7	550.229	1225.46	1.9296e-139	1.136e-135	8.70274e-58	5.1233e-54	Yes
PA14_46460	4133700	4134890	hypothetical protein	YP_791863.1	28C	1.84735	201.7	91.2	318.5	190.393	1.05811e-10	6.22911e-07	1.35619e-08	7.98389e-05	Yes
PA14_46520	4140101	4141240	hypothetical protein	YP_791868.1	37C	1.8975	236.7	474.5	247.053	443.422	4.83722e-19	2.84767e-15	7.83549e-14	4.61276e-10	No
PA14_47120	4198236	4198748	hypothetical protein	YP_791921.1	37C	2.27778	246.4	403	221.65	663.114	7.97164e-10	4.69291e-06	7.8811e-50	4.6396e-46	No
PA14_47130	4198808	4199140	hypothetical protein	YP_791922.1	37C	2.13006	343.1	566.7	349.173	907.88	1.20922e-13	7.11866e-10	6.02992e-56	3.54981e-52	No
PA14_48060	4277525	4278964	alkaline metalloproteinase precursor	YP_791996.1	37C	1.24786	2989.6	3716.5	2083.53	2614.06	6.91658e-19	4.07179e-15	9.89465e-15	5.82498e-11	Yes
PA14_48560	4317948	4318826	hypothetical protein	YP_792032.1	37C	4.02414	25.5	155.9	48.6439	142.465	3.50478e-22	2.06326e-18	1.14708e-11	6.75287e-08	No
PA14_48570	4318823	4320190	putative 2-isopropylmalate synthase	YP_792033.1	37C	4.61135	31.1	174	51.7743	208.163	1.91563e-23	1.12773e-19	3.01589e-22	1.77545e-18	No
PA14_48590	4320187	4320933	hypothetical protein	YP_792034.1	37C	8.06354	29	332.5	57.5783	365.627	2.32759e-57	1.37025e-53	1.08236e-50	6.37183e-47	No
PA14_48600	4321135	4322421	putative AMP-binding enzyme	YP_792035.1	37C	7.05738	6.7	132.2	33.0212	148.128	1.85261e-26	1.09063e-22	1.20679e-17	7.10439e-14	No
PA14_48610	4322421	4324019	putative sparagine synthase	YP_792036.1	37C	4.44709	7.2	70.9	29.4758	92.2006	5.75515e-13	3.38806e-09	1.29759e-08	7.6389e-05	No
PA14_49200	4371405	4372007	PhoP/Q and low Mg2+ inducible outer membrane	YP_792088.1	37C	1.44165	787.9	1383.4	1144.46	1402.38	2.13412e-37	1.25636e-33	3.20652e-07	0.00188768	No
PA14_49210	4372229	4372396	periplasmic nitrate reductase protein NapE	YP_792089.1	28C	1.61273	1135.2	905.8	1256.8	577.402	3.81898e-07	0.00224823	1.13238e-56	6.66631e-53	No
PA14_49310	4381410	4381730	hypothetical protein	YP_792098.1	28C	4.50566	747.9	118.6	441.584	145.398	2.1441e-101	1.26223e-97	2.283e-34	1.344e-30	No
PA14_49990	4444633	4444824	hypothetical protein	YP_792155.1	28C	3.36439	1909.7	685.7	2048.26	490.727	1.4639e-127	8.6181e-124	8.6186e-210	5.0737e-206	No
PA14_50290	4465407	4466873	flagellin type B	YP_792177.1	28C	1.17064	3811.3	3264.8	3060.66	2605.47	8.24395e-11	4.85321e-07	1.47532e-09	8.68519e-06	No
PA14_51350	4563788	4564390	anthranilate synthase component II	YP_792269.1	37C	1.85098	535.2	1075.3	341.35	547.176	2.81408e-41	1.65665e-37	5.02012e-12	2.95534e-08	No
PA14_51360	4564368	4565960	anthranilate synthase component I	YP_792270.1	37C	1.77062	677.4	1223.9	351.363	597.644	4.93415e-36	2.90474e-32	1.30004e-15	7.65336e-12	Yes
PA14_51380	4566077	4566982	quinolone signal response protein	YP_792271.1	37C	1.78336	929.5	1773.7	488.107	754.406	2.79259e-59	1.644e-55	4.19666e-14	2.47057e-10	No
PA14_51390	4566976	4567989	3-oxoacyl-(acyl carrier protein) synthase III	YP_792272.1	37C	2.00933	1169.9	2330.2	699.395	1425.83	1.19484e-85	7.03404e-82	6.06836e-56	3.57244e-52	No
PA14_51410	4568032	4569078	PqsC	YP_792273.1	37C	2.10831	1084.7	2405.4	818.955	1608.09	1.0754e-110	6.3307e-107	9.54246e-58	5.61765e-54	No
PA14_51420	4569071	4569922	PqsB	YP_792274.1	37C	2.07882	1171.5	2503.1	933.482	1872.77	5.9793e-107	3.52e-103	2.41225e-70	1.42009e-66	No
PA14_51430	4569916	4571469	coenzyme A ligase	YP_792275.1	37C	1.70849	713.4	1359.6	619.012	916.808	1.03284e-45	6.08032e-42	2.9875e-14	1.75874e-10	No
PA14_51520	4580547	4580960	SpcU	YP_792284.1	37C	1.72022	329.9	676.9	368.739	524.916	7.68598e-28	4.52473e-24	1.74777e-07	0.00102891	No
PA14_51530	4580957	4583020	ExoU	YP_792285.1	37C	2.60439	111.5	357	149.886	323.753	7.77582e-30	4.57763e-26	1.3603e-15	8.00808e-12	No
PA14_51710	4593629	4594135	peptidoglycan associated lipoprotein OprL	YP_792301.1	28C	1.3092	5090.1	4044.9	2489.25	1744.41	7.79416e-28	4.58842e-24	2.42426e-30	1.42716e-26	No
PA14_51880	4606220	4607551	basic amino acid, basic peptide and imipenem	YP_792316.1	37C	1.14062	4685.3	5321.6	5068.09	5803.31	1.99503e-10	1.17448e-06	1.77185e-12	1.04309e-08	Yes
PA14_52120	4621825	4622016	hypothetical protein	YP_792337.1	28C	1.80835	369.9	201.5	316.886	178.286	1.87542e-12	1.10406e-08	4.70823e-10	2.77174e-06	No
PA14_52130	4622057	4623385	hypothetical protein	YP_792338.1	28C	2.09339	844.6	426.3	781.779	350.61	8.41098e-32	4.95155e-28	1.38723e-37	8.16661e-34	No
PA14_52340	4644338	4644697	hypothetical protein	YP_792355.1	28C	1.9386	528.1	317.1	388.854	155.899	3.9994e-13	2.35445e-09	1.8466e-23	1.08709e-19	No
PA14_52460	4654070	4655518	putative Mg transporter MgtE	YP_792363.1	28C	1.91777	206.1	109.6	182.703	93.1366	5.67985e-08	0.000334373	6.93573e-08	0.000408307	No
PA14_52800	4679966	4681921	acetyl-CoA synthetase	YP_792389.1	28C	2.41708	499.2	156.4	426.563	226.609	6.93771e-41	4.08423e-37	5.12684e-15	3.01817e-11	Yes
PA14_53050	4702982	4704400	aromatic amino acid transport protein AroP2	YP_792410.1	28C	2.91114	328.9	108.2	651.956	228.732	4.7028e-26	2.76854e-22	3.81311e-46	2.24478e-42	No
PA14_53070	4704698	4705771	4-hydroxyphenylpyruvate dioxygenase	YP_792411.1	37C	1.34892	3850.8	5493.8	4673.86	6005.31	8.74406e-65	5.14763e-61	5.52901e-38	3.25493e-34	No
PA14_53200	4715628	4716176	hypothetical protein	YP_792421.1	28C	1.87821	756.4	317	900.949	565.41	5.26719e-41	3.1008e-37	1.91176e-18	1.12545e-14	No
PA14_53430	4738032	4738517	peptidyl-prolyl cis-trans isomerase SlyD	YP_792440.1	28C	2.81824	1608.2	564.3	1717.93	615.915	4.2974e-111	2.5299e-107	3.5303e-115	2.0783e-111	No
PA14_53500	4743296	4744009	hypothetical protein	YP_792445.1	37C	1.9932	234.6	413.1	217.012	487.053	2.29557e-12	1.3514e-08	2.50984e-24	1.47755e-20	No
PA14_53840	4774171	4774398	hypothetical protein	YP_792477.1	37C	1.44716	1378.2	1780.2	1237.47	2005.1	8.46231e-13	4.98176e-09	2.03398e-41	1.19741e-37	No
PA14_53940	4782285	4783181	2-methylisocitrate lyase	YP_792486.1	28C	1.37524	633.2	455.2	812.512	596.041	6.86787e-08	0.000404312	8.02878e-09	4.72654e-05	No
PA14_54340	4819225	4819602	hypothetical protein	YP_792515.1	28C	1.66003	305.9	192.8	404.598	235.203	4.09801e-07	0.0024125	2.12819e-11	1.25287e-07	No
PA14_54390	4822581	4824005	serine protease MucD precursor	YP_792518.1	37C	1.92528	912.7	1857.7	634.127	1120.38	4.43808e-72	2.6127e-68	3.72542e-31	2.19316e-27	No
PA14_54420	4825456	4826040	anti-sigma factor MucA	YP_792521.1	37C	1.44256	802.3	1133.1	623.506	923.711	5.4875e-14	3.23049e-10	2.31032e-14	1.36009e-10	No
PA14_54640	4844691	4845509	enoyl-CoA hydratase	YP_792540.1	37C	1.37058	690	895.9	750.061	1077.82	2.33906e-07	0.001377	1.77089e-14	1.04252e-10	No
PA14_54830	4859110	4860012	putative transferase	YP_792557.1	28C	2.51341	99.9	26.7	180.47	84.8493	7.55594e-11	4.44818e-07	4.34802e-09	2.55968e-05	No
PA14_55810	4983977	4984804	putative two-component response regulator	YP_792641.1	37C	1.99255	290.3	462.8	277.105	667.786	3.23255e-10	1.903e-06	5.23197e-37	3.08006e-33	No
PA14_56690	5050829	5051056	ferrous iron transport protein A	YP_792704.1	28C	2.59222	98.4	30.6	277.382	114.365	2.36028e-09	1.3895e-05	1.77679e-16	1.046e-12	No
PA14_57010	5079035	5080678	chaperonin GroEL	YP_792731.1	37C	2.95134	2264.3	7278.5	1888.11	4976.67	0	0	3.8458e-304	2.264e-300	No
PA14_57020	5080729	5081022	co-chaperonin GroES	YP_792732.1	37C	2.75214	2652.1	8176.7	2468.02	5914.59	0	0	0	0	No
PA14_57110	5087803	5088639	hypothetical protein	YP_792740.1	37C	1.62149	213.8	332.5	166.108	283.516	3.8545e-07	0.00226915	3.07723e-08	0.000181157	No
PA14_57275	5102858	5104042	cell division protein FtsZ	YP_792753.1	37C	1.27987	1707.8	2084	1052.07	1448.28	9.9951e-10	5.88411e-06	2.30446e-15	1.35664e-11	No
PA14_57460	5119132	5119587	cell division protein MraZ	YP_792767.1	28C	1.62098	1102.7	720.2	1155.36	672.827	3.26878e-19	1.92433e-15	1.54775e-29	9.1116e-26	No
PA14_57560	5126613	5127824	putative cytochrome b	YP_792776.1	37C	1.39053	1308.4	1902.4	992.134	1296.56	1.02289e-25	6.02174e-22	1.97493e-10	1.16264e-06	No
PA14_57570	5127824	5128417	putative cytochrome c reductase, iron-sulfur	YP_792777.1	37C	1.25836	1277.6	1618	1167.59	1458.92	2.50921e-10	1.47717e-06	1.31152e-08	7.72091e-05	No
PA14_57820	5149082	5149321	hypothetical protein	YP_792796.1	28C	1.89795	413.2	281.8	1227.41	582.614	6.21756e-07	0.00366028	6.92257e-52	4.07532e-48	No
PA14_57870	5150876	5151673	ABC transporter permease	YP_792800.1	28C	2.07777	187.2	103.3	234.867	99.8349	8.45156e-07	0.00497544	1.57259e-13	9.25786e-10	No
PA14_57880	5151673	5152482	ABC transporter ATP-binding protein	YP_792801.1	28C	1.82654	360	193.6	276.031	154.616	1.53037e-12	9.00931e-09	4.89388e-09	2.88103e-05	No
PA14_57950	5158032	5158340	hypothetical protein	YP_792808.1	37C	1.31055	3726	4345.7	3224.99	4763.95	5.27064e-12	3.10282e-08	1.94675e-66	1.14605e-62	No
PA14_58720	5232749	5233456	hypothetical protein	YP_792870.1	28C	1.568	177.4	97.5	412.164	278.498	1.45525e-06	0.00856705	3.65463e-07	0.00215148	No
PA14_58730	5233511	5234050	type IV pilin structural subunit	YP_792871.1	28C	1.31497	10356.7	6861.7	10014.8	8630.28	2.6608e-156	1.5664e-152	3.6913e-24	2.17307e-20	No
PA14_59380	5289000	5289566	hypothetical protein	YP_792931.1	37C	2.20208	47.1	103.9	93.137	204.914	3.85383e-06	0.0226875	9.51268e-11	5.60012e-07	No
PA14_59390	5289818	5289952	hypothetical protein	YP_792932.1	37C	1.42968	650.9	1085	1063.64	1366.23	2.02881e-25	1.19436e-21	8.32448e-10	4.90062e-06	Yes
PA14_59400	5290227	5290766	hypothetical protein	YP_792933.1	37C	4.09305	52.2	198.3	91.9162	391.575	2.55174e-20	1.50221e-16	2.7294e-42	1.6068e-38	No
PA14_59410	5290815	5291081	hypothetical protein	YP_792934.1	37C	3.58887	21.7	102.5	74.317	242.092	4.11367e-13	2.42171e-09	4.02408e-21	2.36898e-17	No
PA14_59430	5291101	5291337	hypothetical protein	YP_792935.1	37C	3.37366	27.5	72.5	83.7641	302.868	6.8079e-06	0.0400781	7.75001e-29	4.56243e-25	No
PA14_59840	5330226	5331335	hypothetical protein	YP_792971.1	28C	1.54058	304.9	147	660.639	479.738	1.12457e-13	6.62034e-10	8.46527e-08	0.00049835	Yes
PA14_60030	5346001	5346345	hypothetical protein	YP_792991.1	28C	1.80945	603.5	391.6	842.835	407.722	1.83973e-11	1.08305e-07	8.60545e-35	5.06603e-31	No
PA14_60400	5385127	5385402	30S ribosomal protein S20	YP_793022.1	28C	2.65271	707.7	324.6	1480.29	500.215	8.82516e-33	5.19537e-29	1.7406e-107	1.0247e-103	No
PA14_60460	5388778	5389089	50S ribosomal protein L21	YP_793027.1	28C	1.94192	3326.1	1777.2	3266.08	1617.47	3.0289e-104	1.7831e-100	4.756e-123	2.7999e-119	No
PA14_60500	5393100	5393717	peptidyl-prolyl cis-trans isomerase FklB	YP_793031.1	28C	3.41521	424.1	110.9	281.235	95.6273	8.93078e-42	5.25755e-38	1.16594e-21	6.8639e-18	No
PA14_60750	5413169	5413657	protein activator	YP_793049.1	28C	1.87658	2071	1091	1957.43	1055.68	5.06631e-68	2.98253e-64	1.21103e-60	7.12935e-57	No
PA14_61010	5441709	5441963	hypothetical protein	YP_793070.1	37C	1.26563	1566.6	1835.1	1022.33	1441.53	4.14491e-06	0.0244011	3.03362e-17	1.78589e-13	No
PA14_61380	5478677	5478934	hypothetical protein	YP_793100.1	28C	2.88351	768.5	205.9	729.311	313.54	1.27423e-72	7.50139e-69	6.23509e-38	3.6706e-34	No
PA14_61650	5501402	5501923	Lipid A 3-O-deacylase	YP_793123.1	37C	1.5516	1158.1	1645.7	1271.79	2124.53	3.30107e-20	1.94334e-16	1.75173e-48	1.03124e-44	No
PA14_61750	5509336	5510184	4-diphosphocytidyl-2-C-methyl-D-erythritol	YP_793131.1	28C	1.48718	412.3	282.4	585.958	388.841	8.31144e-07	0.00489294	2.72864e-10	1.60635e-06	No
PA14_62710	5595303	5597408	polynucleotide phosphorylase/polyadenylase	YP_793204.1	28C	1.44818	658.5	462.2	535.294	362.141	4.47387e-09	2.63376e-05	7.4689e-09	4.39694e-05	No
PA14_62720	5597582	5597851	30S ribosomal protein S15	YP_793205.1	28C	1.21256	7865	7072.1	2455.05	1438.86	8.72496e-11	5.13638e-07	1.26582e-59	7.45189e-56	No
PA14_62780	5603432	5603890	hypothetical protein	YP_793210.1	28C	2.63339	376.2	127.2	631.448	255.442	1.31269e-28	7.72779e-25	1.52154e-36	8.95733e-33	No
PA14_62810	5604283	5604672	preprotein translocase subunit SecG	YP_793211.1	28C	2.23288	1782.7	823.1	1427.3	614.505	7.86663e-79	4.63108e-75	2.43247e-72	1.43199e-68	No
PA14_62830	5604675	5605430	triosephosphate isomerase	YP_793212.1	28C	2.18167	1152.4	549.4	679.47	290.265	2.18148e-48	1.28424e-44	7.6245e-36	4.48854e-32	No
PA14_62880	5610547	5610861	hypothetical protein	YP_793217.1	28C	1.98987	257.1	141.3	474.894	226.559	6.52366e-09	3.84048e-05	6.82419e-21	4.0174e-17	No
PA14_62970	5619127	5621040	molecular chaperone DnaK	YP_793225.1	37C	2.36194	368.1	1198.4	502.523	857.955	1.05417e-97	6.2059e-94	5.61687e-22	3.30665e-18	No
PA14_63030	5624106	5624636	outer membrane lipoprotein OmlA precursor	YP_793229.1	28C	1.5245	273.4	167.4	544.285	368.961	4.49247e-07	0.00264472	6.56931e-09	3.86735e-05	No
PA14_63170	5638181	5638579	putative transcriptional regulator	YP_793242.1	28C	1.34255	1066.8	838.1	1093.33	770.881	1.60088e-07	0.000942436	8.12628e-14	4.78394e-10	No
PA14_64480	5744232	5744576	DNA-binding transcriptional activator OsmE	YP_793344.1	37C	2.1428	329	469.3	410.066	1114.37	6.87054e-07	0.00404469	9.66613e-73	5.69045e-69	No
PA14_65150	5807061	5807507	50S ribosomal protein L9	YP_793400.1	28C	1.27027	2114.1	1777.4	721.763	455.083	6.77407e-08	0.00039879	7.6191e-15	4.48537e-11	No
PA14_65160	5807529	5808398	hypothetical protein	YP_793401.1	28C	1.4336	1761.9	1290.5	570.394	336.378	1.43756e-17	8.46292e-14	7.76654e-15	4.57216e-11	No
PA14_65170	5808435	5808665	30S ribosomal protein S18	YP_793402.1	28C	1.49346	2400.7	1894.1	1522.68	732.944	1.06935e-14	6.29526e-11	4.34547e-62	2.55818e-58	No
PA14_65180	5808695	5809114	30S ribosomal protein S6	YP_793403.1	28C	1.41018	2824.9	2181.5	1577.9	940.653	9.62145e-20	5.66415e-16	6.07134e-37	3.5742e-33	No
PA14_65260	5816026	5816211	hypothetical protein	YP_793408.1	28C	1.80222	650.7	378.5	777.013	413.698	2.16064e-17	1.27197e-13	6.36095e-26	3.74469e-22	No
PA14_65310	5819787	5820035	RNA-binding protein Hfq	YP_793412.1	28C	1.71211	2726.4	1763.1	2873.53	1507.68	7.17899e-47	4.22627e-43	1.32831e-94	7.81978e-91	No
PA14_65320	5820141	5821112	tRNA delta(2)-isopentenylpyrophosphate	YP_793413.1	28C	2.08498	603.6	296.2	695.213	326.738	1.21094e-24	7.1288e-21	9.71377e-31	5.7185e-27	Yes
PA14_66260	5903344	5904267	branched-chain amino acid aminotransferase	YP_793482.1	28C	1.36504	1027.8	696.1	928.619	737.137	1.36946e-15	8.062e-12	2.71065e-06	0.0159576	No
PA14_66290	5907553	5910201	pyruvate dehydrogenase subunit E1	YP_793484.1	28C	1.74986	398.3	198.8	589.673	365.802	3.31168e-16	1.94959e-12	4.40578e-13	2.59368e-09	No
PA14_66310	5910346	5911989	dihydrolipoamide acetyltransferase	YP_793485.1	28C	1.68769	473.4	257.7	452.605	290.983	1.47858e-15	8.70438e-12	3.08512e-09	1.81621e-05	No
PA14_66710	5958489	5958704	50S ribosomal protein L31	YP_793518.1	28C	2.25212	4268.1	2150.6	2517.72	862.488	6.0873e-154	3.5836e-150	2.7554e-178	1.6221e-174	No
PA14_66880	5973082	5973498	hypothetical protein	YP_793530.1	37C	1.47119	402	557.7	681.12	1035.78	5.04889e-07	0.00297228	1.13585e-17	6.68674e-14	No
PA14_66940	5977178	5977582	phosphoribosyl-AMP cyclohydrolase	YP_793535.1	28C	1.50516	310.5	202.4	432.53	291.255	1.84122e-06	0.0108393	1.51077e-07	0.000889388	No
PA14_67120	5991853	5992329	hypothetical protein	YP_793550.1	28C	2.73537	178.7	55	163.557	70.1225	5.99075e-16	3.52675e-12	9.82778e-10	5.78561e-06	No
PA14_67130	5992334	5993233	putative binding protein component of ABC	YP_793551.1	28C	2.81805	315.9	111.2	893.686	318.028	3.89882e-23	2.29523e-19	1.97683e-61	1.16376e-57	No
PA14_67150	5993651	5994901	putative oxidoreductase	YP_793553.1	28C	2.83893	278.5	87.2	454.525	171.005	1.48526e-23	8.74372e-20	8.70261e-30	5.12323e-26	No
PA14_67240	6004374	6005174	N-formylglutamate amidohydrolase	YP_793561.1	28C	2.23028	242.4	92.9	282.492	142.448	3.20236e-16	1.88523e-12	1.09358e-11	6.43789e-08	No
PA14_67250	6005167	6006375	imidazolonepropionase	YP_793562.1	28C	2.08795	205.9	98.2	254.963	122.525	6.7266e-10	3.95995e-06	9.33083e-12	5.49306e-08	No
PA14_67260	6006372	6007904	putative histidine/phenylalanine ammonia-lyase	YP_793563.1	28C	3.06642	224.4	63.9	221.91	81.6477	3.13546e-21	1.84584e-17	8.2485e-16	4.85589e-12	No
PA14_67270	6007901	6008731	putative ATP-binding component of ABC	YP_793564.1	28C	3.13159	336.1	93.4	437.238	153.547	1.10406e-31	6.49959e-28	1.78083e-31	1.04837e-27	No
PA14_67280	6008728	6009579	ABC transporter permease	YP_793565.1	28C	3.62028	322.7	77.3	414.69	126.383	1.25354e-34	7.37956e-31	2.80143e-35	1.6492e-31	No
PA14_67300	6009604	6010572	putative binding protein component of ABC	YP_793566.1	28C	3.99743	303.1	61.3	363.811	105.535	9.05105e-37	5.32835e-33	9.12459e-33	5.37165e-29	No
PA14_67310	6010690	6012093	putative amino acid permease	YP_793567.1	28C	4.12555	237.4	49.5	313.808	84.1084	1.4042e-28	8.26652e-25	1.10858e-30	6.52619e-27	Yes
PA14_67320	6012156	6013685	histidine ammonia-lyase	YP_793568.1	28C	4.05017	369.6	90.9	444.212	110.033	1.42593e-38	8.39443e-35	9.86859e-46	5.80964e-42	No
PA14_67340	6013782	6015224	putative permease for cytosine/purines, uracil,	YP_793569.1	28C	3.32888	151	42.3	243.546	76.2221	5.26072e-15	3.09698e-11	8.19852e-21	4.82647e-17	No
PA14_67350	6015332	6017011	urocanate hydratase	YP_793570.1	28C	3.1405	717	241.6	827.514	250.205	3.39374e-53	1.9979e-49	3.18027e-69	1.87222e-65	No
PA14_67440	6021710	6023071	N-formimino-L-glutamate deiminase	YP_793576.1	28C	1.87578	229.9	133.9	203.886	97.3561	4.90532e-07	0.00288776	8.36696e-10	4.92563e-06	No
PA14_67720	6048769	6049260	preprotein translocase subunit SecB	YP_793598.1	28C	1.72896	685.6	412.6	654.62	362.561	1.74713e-16	1.02853e-12	5.31778e-20	3.13058e-16	No
PA14_67750	6049553	6049972	rhodanese-like domain-containing protein	YP_793600.1	28C	1.75413	146.2	68.9	259.78	162.542	1.33965e-07	0.00078865	2.22701e-06	0.0131104	No
PA14_67930	6063250	6063843	imidazoleglycerol-phosphate dehydratase	YP_793614.1	28C	1.56152	328.2	219	479.876	298.493	3.06097e-06	0.0180199	7.95981e-11	4.68594e-07	Yes
PA14_68440	6104964	6107285	putative oxidoreductase	YP_793652.1	28C	2.64015	116.2	32.2	161.721	73.0671	5.64317e-12	3.32213e-08	7.21918e-09	4.24993e-05	No
PA14_68470	6108684	6108899	hypothetical protein	YP_793655.1	28C	2.23309	513	243.6	472.215	197.588	1.22646e-22	7.22017e-19	2.64011e-26	1.55423e-22	No
PA14_69060	6158167	6159291	putative permease of ABC transporter	YP_793702.1	28C	2.30421	253.3	110.3	212.352	91.7876	6.45933e-14	3.80261e-10	4.73583e-12	2.78799e-08	No
PA14_69070	6159295	6162045	putative ATP-binding/permease fusion ABC	YP_793703.1	28C	1.94143	318.7	153	253.017	141.482	2.30115e-14	1.35469e-10	1.96027e-08	0.000115401	No
PA14_69090	6162042	6163115	hypothetical protein	YP_793704.1	28C	1.83068	601.3	345.7	431.927	218.695	1.00714e-16	5.92904e-13	6.29059e-17	3.70327e-13	No
PA14_69200	6172582	6172908	thioredoxin	YP_793712.1	28C	1.29206	2549.5	1870.9	1858.85	1540.98	1.83956e-24	1.08295e-20	4.99481e-08	0.000294044	No
PA14_69420	6190564	6191802	putative enzyme of heme biosynthesis	YP_793730.1	37C	1.59268	210.8	338.5	160.074	252.185	5.04139e-08	0.000296787	5.71766e-06	0.0336599	No
PA14_69560	6206092	6206610	secreted protein Hcp	YP_793741.1	28C	5.88056	64	7.2	70.2007	15.6211	1.71376e-11	1.00889e-07	3.82518e-09	2.25188e-05	No
PA14_69630	6213220	6213624	nucleoside diphosphate kinase regulator	YP_793748.1	28C	1.63677	585.2	351.9	787.132	486.537	2.52169e-14	1.48452e-10	3.67762e-17	2.16502e-13	No
PA14_69770	6223248	6223565	hypothetical protein	YP_793759.1	37C	1.70017	1011.9	2149.9	1043.96	1345.43	4.48291e-91	2.63909e-87	6.94876e-10	4.09074e-06	No
PA14_69990	6243935	6245008	alanine racemase	YP_793776.1	37C	3.15019	35.6	119.6	59.8192	180.989	1.58634e-11	9.33876e-08	5.79519e-15	3.41163e-11	Yes
PA14_70010	6245099	6245452	hypothetical protein	YP_793777.1	37C	3.46797	75.6	298.3	121.681	385.865	1.04196e-30	6.13403e-27	9.32178e-32	5.48773e-28	No
PA14_70040	6245427	6246725	D-amino acid dehydrogenase small subunit	YP_793778.1	37C	4.29192	57.8	269.7	99.0879	403.65	1.08415e-31	6.38237e-28	5.03091e-42	2.9617e-38	No
PA14_70180	6258966	6259121	50S ribosomal protein L33	YP_793789.1	28C	1.50473	2957.8	2158.8	2303.55	1337.74	5.73175e-29	3.37428e-25	1.17429e-57	6.91302e-54	No
PA14_70190	6259133	6259369	50S ribosomal protein L28	YP_793790.1	28C	2.02016	2556.6	1318.2	2449.84	1160.04	4.5854e-88	2.69942e-84	3.1519e-102	1.85552e-98	No
PA14_70640	6292100	6292267	rubredoxin 1	YP_793825.1	28C	2.03797	1886.3	1376.3	2535.52	793.423	4.34619e-19	2.5586e-15	2.8445e-200	1.6745e-196	No
PA14_71720	6389416	6391239	pyruvate carboxylase subunit B	YP_793910.1	37C	1.56276	239.6	370.6	225.713	356.574	1.13907e-07	0.000670569	5.85957e-08	0.000344953	No
PA14_71750	6392884	6393819	LysR family transcriptional regulator	YP_793912.1	28C	2.05472	112.6	50.9	163.137	83.297	1.40281e-06	0.00825836	3.65803e-07	0.00215348	No
PA14_71900	6408629	6408832	hypothetical protein	YP_793923.1	37C	2.26437	184.7	445	212.795	455.075	3.20156e-25	1.88476e-21	6.91707e-21	4.07208e-17	Yes
PA14_72380	6446259	6447608	two-component response regulator AlgB	YP_793960.1	37C	2.18631	75.3	149.4	105.292	245.43	7.85427e-07	0.00462381	7.26512e-14	4.27697e-10	No
PA14_72470	6455307	6455600	putative cytochrome	YP_793968.1	28C	1.52523	469.9	260.9	573.9	423.457	1.05745e-14	6.22521e-11	1.90039e-06	0.0111876	No
PA14_73140	6512693	6513877	hypothetical protein	YP_794024.1	37C	1.89161	204	414.9	202.004	353.101	2.26411e-17	1.33288e-13	1.42572e-10	8.39319e-07	Yes
